# Supplementary material for: Is absorptive capacity the "panacea" for organizational development? A META analysis of absorptive capacity and firm performance from the perspective of constructivism
Source: PLoS One. 2023 Feb 24;18(2):e0282321. doi: 10.1371/journal.pone.0282321 (PMC9956603; doi:10.1371/journal.pone.0282321)
Supplement: S6 Appendix — (XLSX) [file pone.0282321.s006.xlsx]

## Sheet: Sheet1
Ben-Oz1	2015	-0.3725	129	1	-0.3725	0.0767257	-0.391323	0.0890871	cross-section	Mixed	scale	SME	hightech	dynamic	developed	0.162		2.33988	4.1
Encarnacion	2018	0.329	160	1	0.329	0.0711701	0.341706	0.0798087	cross-section	subjective	scale	NON-SME	hightech	non-dynamic	developed	0.236571		1.30752
Chinho Lin	2015	0.109	142	1	0.109	0.0838112	0.109435	0.0848189	panel	objective	R&D	NON-SME	non-hightech	dynamic	developed
Xueyuan Liu	2018	0.577	278	1	0.577	0.0402259	0.657954	0.0603023	cross-section	subjective	scale	NON-SME	non-hightech	non-dynamic	developing
WILLIAM J.WALES1	2013	0.323333	285	1	0.323333	0.0533236	0.335365	0.0595491	cross-section	objective	scale	SME	hightech	non-dynamic	developed	0.072	0.402222	2.83498	3.16		0.402222	40.2222
YI-YING CHANG1	2012	0.235	181	1	0.235	0.0708139	0.239475	0.0749532	cross-section	objective	scale	NON-SME	non-hightech	dynamic	developed			4.36704	14.3
Felipe	2016	0.73	112	1	0.73	0.0447401	0.928727	0.0957826	cross-section	subjective	scale	NON-SME	non-hightech	non-dynamic	developed
V?CTOR	2010	0.318	246	1	0.318	0.0576629	0.329421	0.06415	cross-section	subjective	scale	NON-SME	hightech	non-dynamic	developed		0.239524				0.239524	23.9524
Encarnacion1	2018	0.2225	160	1	0.2225	0.0758577	0.226285	0.0798087	cross-section	subjective	scale	Blank	hightech	non-dynamic	developed
Zahra1	2008	0.18	217	1	0.18	0.0661438	0.181983	0.0683586	cross-section	objective	R&D	NON-SME	non-hightech	non-dynamic	Blank			5.11	29.75
Pradana1	2020	0.1495	138	1	0.1495	0.0841427	0.150629	0.0860663	cross-section	Mixed	scale	NON-SME	non-hightech	non-dynamic	developed
Nikolaos Tzokas1	2015	0.443333	158	1	0.443333	0.0645351	0.476372	0.0803219	cross-section	objective	scale	SME	hightech	non-dynamic	developed
Rothaermel	2008	0.172	141	1	0.172	0.0826073	0.173727	0.0851257	panel	objective	R&D	NON-SME	non-hightech	Mixed	developed	0.177619
Latukha1	2018	0.06825	120	1	0.06825	0.0920194	0.0683563	0.09245	cross-section	subjective	scale	NON-SME	non-hightech	non-dynamic	developing			6.52	14.2963
Shoham1	2017	0.35	141	1	0.35	0.0746978	0.365444	0.0851257	cross-section	subjective	scale	NON-SME	hightech	Mixed	developed	0.088
YAPING GONG	2013	0.21	148	1	0.21	0.0793832	0.213171	0.0830455	cross-section	subjective	scale	NON-SME	hightech	non-dynamic	developing		0.244	6.25			0.244	24.4
FERNHABER1	2012	0.1	215	1	0.1	0.0679935	0.100335	0.0686803	cross-section	objective	scale	SME	hightech	dynamic	developed	1.09		3.97255	7.07
Kale1	2019	0.4695	190	1	0.4695	0.0570078	0.509429	0.0731272	cross-section	subjective	scale	NON-SME	non-hightech	non-dynamic	developing		0.09475				0.09475	9.475
Maria1	2013	0.1255	160	1	0.1255	0.0785517	0.126165	0.0798087	cross-section	subjective	scale	NON-SME	hightech	non-dynamic	developed
Hefu Liu	2013	0.52	286	1	0.52	0.0433702	0.57634	0.0594438	cross-section	subjective	scale	NON-SME	non-hightech	non-dynamic	developing
Rehman	2020	0.451	417	1	0.451	0.0391507	0.485955	0.0491473	cross-section	subjective	scale	SME	non-hightech	non-dynamic	developing		0.21				0.21	21
MATHEW HUGHES	2014	0.07	143	1	0.07	0.0841013	0.0701147	0.0845154	cross-section	subjective	scale	NON-SME	hightech	dynamic	developed			0.87	1.50682
Min Xue	2019	0.405	253	1	0.405	0.0528717	0.429616	0.0632456	cross-section	subjective	scale	Blank	non-hightech	non-dynamic	developing			2.581	3
Imamoglu1	2019	0.5015	102	1	0.5015	0.0752269	0.551308	0.100504	cross-section	subjective	scale	Blank	non-hightech	non-dynamic	developing
Perlines	2017	0.656	218	1	0.656	0.0388508	0.785759	0.0681994	cross-section	subjective	scale	NON-SME	non-hightech	non-dynamic	developed		0.0944444				0.0944444	9.44444
Perlines	2018	0.293	218	1	0.293	0.0623446	0.301845	0.0681994	cross-section	subjective	scale	NON-SME	non-hightech	non-dynamic	developed		0.0926667				0.0926667	9.26667
Jeong-Duk Choi1	2017	-0.01175	204	1	-0.01175	0.0705248	-0.0117505	0.0705346	panel	objective	R&D	NON-SME	hightech	non-dynamic	developed
Chaudhary1	2018	0.11	272	1	0.11	0.0602333	0.110447	0.0609711	cross-section	subjective	scale	SME	non-hightech	non-dynamic	developing	0.197	0.0712987	2.49	8.41487		0.0712987	7.12987
DURST1	2018	0.3775	111	1	0.3775	0.0825124	0.397141	0.096225	cross-section	subjective	scale	NON-SME	non-hightech	non-dynamic	developing
Jung-Chieh Lee1	2016	0.5455	108	1	0.5455	0.0685501	0.611952	0.09759	cross-section	subjective	scale	NON-SME	non-hightech	non-dynamic	developing
ZUBIELQUI	2016	0.242	838	1	0.242	0.0325797	0.246897	0.0346064	cross-section	subjective	R&D	SME	non-hightech	non-dynamic	developed
Iyengar	2015	0.11	783	1	0.11	0.0353725	0.110447	0.0358057	cross-section	objective	scale	NON-SME	non-hightech	non-dynamic	developed			2.57	14
PATEL1	2014	0.2075	147	1	0.2075	0.0797453	0.210557	0.0833333	cross-section	objective	scale	SME	non-hightech	non-dynamic	developed		0.058746		7.932		0.058746	5.8746
Ali1	2016	0.35	195	1	0.35	0.0633281	0.365444	0.0721688	cross-section	subjective	scale	NON-SME	non-hightech	non-dynamic	developed
Larraneta1	2017	-0.096	140	1	-0.096	0.0846484	-0.0962966	0.0854358	cross-section	objective	scale	NON-SME	non-hightech	dynamic	developed	0.1288			4.61
Rangus	2017	0.14	421	1	0.14	0.0479529	0.140926	0.0489116	cross-section	subjective	scale	NON-SME	non-hightech	non-dynamic	developed	0.196		4.13357
Fiona K. Yao1	2017	0.105	139	1	0.105	0.0848039	0.105388	0.0857493	cross-section	objective	scale	Blank	hightech	non-dynamic	developing	0.237333		6.2	9.52
Lin Cui	2018	0.79	411	1	0.79	0.0186098	1.07143	0.0495074	cross-section	subjective	scale	SME	hightech	dynamic	developing		0.111556	1.15688	3.3		0.111556	11.1556
Molina	2018	0.439	281	1	0.439	0.0484174	0.470991	0.059976	cross-section	subjective	scale	NON-SME	non-hightech	non-dynamic	developing	0.192333		1.93	30.58
Bapuji	2011	0.24	225	1	0.24	0.0632497	0.244774	0.0671156	panel	objective	R&D	NON-SME	hightech	non-dynamic	Blank			10.5979	25.53
Aiqi Wu	2015	-0.036	162	1	-0.036	0.0792024	-0.0360156	0.0793052	cross-section	objective	scale	SME	non-hightech	dynamic	developing	0.202429		2.11
LEUSCHNER1	2015	0.13425	677	1	0.13425	0.0378243	0.135065	0.0385186	cross-section	subjective	scale	NON-SME	non-hightech	non-dynamic	Blank		0.231333				0.231333	23.1333
Hughes	2018	0.46	150	1	0.46	0.0650261	0.497311	0.0824786	cross-section	subjective	scale	SME	non-hightech	non-dynamic	developing		0.77				0.77	77
Sciascia1	2014	0.269	103	1	0.269	0.0927639	0.275786	0.1	cross-section	objective	scale	SME	non-hightech	non-dynamic	developed		0.06855		41.2644		0.06855	6.855
Engelen	2014	0.53	219	1	0.53	0.0489286	0.590145	0.0680414	cross-section	subjective	scale	SME	non-hightech	non-dynamic	developed	0.118571	0.0865306	3.93	44.62		0.0865306	8.65306
Mendez	2015	0.28	102	1	0.28	0.0926243	0.287682	0.100504	cross-section	subjective	scale	NON-SME	hightech	dynamic	developed	0.194583		2.62
Mendez	2019	0.23	222	1	0.23	0.0639991	0.234189	0.0675737	cross-section	subjective	scale	SME	non-hightech	dynamic	developed	0.29875
Kostopoulos1	2011	0.095	461	1	0.095	0.0463052	0.0952873	0.0467269	cross-section	objective	scale	NON-SME	non-hightech	Mixed	developing			1.6	1.64872
Kohtam?ki	2019	0.14	86	1	0.14	0.107613	0.140926	0.109764	cross-section	objective	scale	NON-SME	non-hightech	non-dynamic	developed		0.07	3.63495	27.94		0.07	7
Bouguerra1	2021	0.41	205	1	0.41	0.0585323	0.435611	0.0703598	cross-section	subjective	scale	Blank	non-hightech	non-dynamic	developing	0.240476		1.53687	4.77
George1	2001	0.3675	143	1	0.3675	0.0731011	0.38553	0.0845154	cross-section	objective	R&D	NON-SME	hightech	dynamic	developed				9.65
Raisal	2020	0.46	226	1	0.46	0.0527952	0.497311	0.066965	cross-section	subjective	scale	SME	non-hightech	non-dynamic	developing		0.0641429				0.0641429	6.41429
Seepana	2020	0.69	313	1	0.69	0.0297555	0.847956	0.0567962	cross-section	objective	scale	NON-SME	hightech	non-dynamic	developed		0.156686				0.156686	15.6686
Feng Liu	2020	0.25	81	1	0.25	0.106151	0.255413	0.113228	panel	objective	R&D	NON-SME	non-hightech	dynamic	Blank
Kuen-Hung Tsai	2017	0.21	402	1	0.21	0.0478549	0.213171	0.0500626	cross-section	subjective	scale	NON-SME	non-hightech	dynamic	developing	0.319286
Imran Ali	2020	0.56	163	1	0.56	0.0542647	0.632833	0.0790569	cross-section	subjective	scale	SME	non-hightech	dynamic	developing
Zamora1	2021	0.27	315	1	0.27	0.0524867	0.276864	0.0566139	cross-section	subjective	scale	NON-SME	non-hightech	non-dynamic	developed		0.117143				0.117143	11.7143
Ribin Seo	2018	0.371	218	1	0.371	0.0588124	0.389582	0.0681994	cross-section	subjective	scale	SME	non-hightech	dynamic	developed		0.0822222	3.69138	7.7		0.0822222	8.22222
Yu-Ming Zhai	2021	0.301	302	1	0.301	0.0525919	0.310619	0.0578315	cross-section	objective	scale	SME	non-hightech	non-dynamic	developing	0.0848214	0.0828571	1.15373	17.44		0.0828571	8.28571
